# Supplementary material for: Lactoferrin quantification in cattle faeces by ELISA
Source: PeerJ. 2020 Feb 27;8:e8631. doi: 10.7717/peerj.8631 (PMC7189889; doi:10.7717/peerj.8631)
Supplement: Supplemental Information 1 [file peerj-08-8631-s001.xlsx]

## Sheet: Sample concentrations
Plate no.	Sample no.	Species	Sample type	Group	Concentration of dung in protease solution	Concentration of serial dilution	Optical density	Interpolated concentration ug/ml	Supernatnat ug/ml	Sample ug/ml
1	1542	Cattle	Faeces	C1	0.333333	0.5	0.1082	0.00783635	0.0156727	0.0470181
1	1551	Cattle	Faeces	C1	0.333333	0.5	0.3514	0.0388862	0.0777725	0.233317
1	1556	Cattle	Faeces	C1	0.333333	0.5	0.5443	0.0764023	0.152805	0.458414
1	1563	Cattle	Faeces	C1	0.333333	0.5	0.1669	0.0140401	0.0280802	0.0842407
1	1566	Cattle	Faeces	C1	0.333333	0.5	0.1318	0.0102386	0.0204773	0.0614318
1	1573	Cattle	Faeces	C1	0.333333	0.5	0.6964	0.119091	0.238182	0.714547
1	1577	Cattle	Faeces	C1	0.333333	0.5	0.803	0.159943	0.319886	0.959659
1	1546	Cattle	Faeces	C1	0.333333	0.5	0.2645	0.0260967	0.0521933	0.15658
1	1554	Cattle	Faeces	C1	0.333333	0.5	0.3794	0.0434804	0.0869608	0.260882
1	1558	Cattle	Faeces	C1	0.333333	0.5	0.6012	0.090673	0.181346	0.544038
1	1564	Cattle	Faeces	C1	0.333333	0.5	0.6958	0.118891	0.237782	0.713347
1	1567	Cattle	Faeces	C1	0.333333	0.5	0.2008	0.0179738	0.0359475	0.107843
1	1575	Cattle	Faeces	C1	0.333333	0.5	0.3802	0.0436153	0.0872307	0.261692
1	1579	Cattle	Faeces	C1	0.333333	0.5	0.0704	0.00425496	0.00850993	0.0255298
1	1584	Cattle	Faeces	C1	0.333333	0.5	0.4597	0.0581417	0.116283	0.34885
1	1548	Cattle	Faeces	C1	0.333333	0.5	0.1982	0.0176628	0.0353255	0.105977
1	1555	Cattle	Faeces	C1	0.333333	0.5	0.1796	0.0154832	0.0309665	0.0928995
1	1559	Cattle	Faeces	C1	0.333333	0.5	0.2471	0.0237793	0.0475586	0.142676
1	1565	Cattle	Faeces	C1	0.333333	0.5	0.4374	0.0538332	0.107666	0.322999
1	1570	Cattle	Faeces	C1	0.333333	0.5	0.0776	0.00491061	0.00982121	0.0294636
1	1576	Cattle	Faeces	C1	0.333333	0.5	0.2293	0.0214865	0.042973	0.128919
1	1583	Cattle	Faeces	C1	0.333333	0.5	0.0944	0.00648979	0.0129796	0.0389388
2	1593	Cattle	Faeces	C1	0.333333	0.5	0.6009	0.085901	0.171802	0.515406
2	1599	Cattle	Faeces	C1	0.333333	0.5	0.3568	0.0382408	0.0764817	0.229445
2	1608	Cattle	Faeces	C1	0.333333	0.5	0.3735	0.0408382	0.0816764	0.245029
2	1614	Cattle	Faeces	C1	0.333333	0.5	0.7261	0.121832	0.243664	0.730992
2	1618	Cattle	Faeces	C1	0.333333	0.5	0.4401	0.052028	0.104056	0.312168
2	1624	Cattle	Faeces	C1	0.333333	0.5	0.5202	0.0675191	0.135038	0.405115
2	100405	Cattle	Faeces	C3	0.333333	0.5	0.1405	0.0106424	0.0212848	0.0638544
2	1594	Cattle	Faeces	C1	0.333333	0.5	0.2711	0.0260606	0.0521213	0.156364
2	1601	Cattle	Faeces	C1	0.333333	0.5	0.1427	0.0108745	0.0217491	0.0652473
2	1609	Cattle	Faeces	C1	0.333333	0.5	0.1919	0.0163034	0.0326069	0.0978207
2	1616	Cattle	Faeces	C1	0.333333	0.5	0.3994	0.0450262	0.0900523	0.270157
2	1621	Cattle	Faeces	C1	0.333333	0.5	0.8282	0.160649	0.321297	0.963892
2	300033	Cattle	Faeces	C3	0.333333	0.5	0.0978	0.00631245	0.0126249	0.0378747
2	101908	Cattle	Faeces	C3	0.333333	0.5	0.5566	0.0754255	0.150851	0.452553
2	301854	Cattle	Faeces	C3	0.333333	0.5	0.8649	0.177494	0.354988	1.06496
2	1596	Cattle	Faeces	C1	0.333333	0.5	0.1044	0.00695988	0.0139198	0.0417593
2	1604	Cattle	Faeces	C1	0.333333	0.5	0.6839	0.108524	0.217048	0.651144
2	1613	Cattle	Faeces	C1	0.333333	0.5	0.1633	0.0130919	0.0261837	0.0785512
2	1617	Cattle	Faeces	C1	0.333333	0.5	0.8886	0.189385	0.37877	1.13631
2	1622	Cattle	Faeces	C1	0.333333	0.5	0.2818	0.0274834	0.0549669	0.164901
2	100090	Cattle	Faeces	C3	0.333333	0.5	0.1585	0.0125681	0.0251363	0.0754088
2	200484	Cattle	Faeces	C3	0.333333	0.5	0.1091	0.00742582	0.0148516	0.0445549
3	400393	Cattle	Faeces	C3	0.333333	0.5	0.0765	0.00425626	0.00851252	0.0255376
3	500473	Cattle	Faeces	C3	0.333333	0.5	0.0586	0.00254406	0.00508812	0.0152644
3	601507	Cattle	Faeces	C3	0.333333	0.5	0.0982	0.00644041	0.0128808	0.0386425
3	701928	Cattle	Faeces	C3	0.333333	0.5	0.568	0.0832617	0.166523	0.49957
3	OR38	Cattle	Faeces	C3	0.333333	0.5	0.0705	0.00367265	0.0073453	0.0220359
3	B1C	Cattle	Faeces	C2	0.333333	0.5	0.1508	0.0121702	0.0243404	0.0730213
3	2.1534	Cattle	Faeces	C1	0.333333	0.5	0.0995	0.00657473	0.0131495	0.0394484
3	401841	Cattle	Faeces	C3	0.333333	0.5	0.4222	0.0521151	0.10423	0.31269
3	501814	Cattle	Faeces	C3	0.333333	0.5	0.1754	0.0150539	0.0301078	0.0903235
3	601780	Cattle	Faeces	C3	0.333333	0.5	0.3484	0.0392968	0.0785936	0.235781
3	OR26	Cattle	Faeces	C3	0.333333	0.5	0.0871	0.00530926	0.0106185	0.0318555
3	Y177	Cattle	Faeces	C3	0.333333	0.5	0.5058	0.0689006	0.137801	0.413404
3	B2C	Cattle	Faeces	C2	0.333333	0.5	0.0682	0.00345143	0.00690287	0.0207086
3	2.1536	Cattle	Faeces	C1	0.333333	0.5	0.0629	0.0029472	0.00589441	0.0176832
3	2.1542	Cattle	Faeces	C1	0.333333	0.5	0.2273	0.0215721	0.0431443	0.129433
3	401890	Cattle	Faeces	C3	0.333333	0.5	0.4289	0.053366	0.106732	0.320196
3	600481	Cattle	Faeces	C3	0.333333	0.5	0.0597	0.00264666	0.00529332	0.01588
3	601794	Cattle	Faeces	C3	0.333333	0.5	0.1004	0.00666795	0.0133359	0.0400077
3	OR31	Cattle	Faeces	C3	0.333333	0.5	0.082	0.00479922	0.00959843	0.0287953
3	Y182	Cattle	Faeces	C3	0.333333	0.5	0.4373	0.0549562	0.109912	0.329737
3	2.1545	Cattle	Faeces	C1	0.333333	0.5	0.9087	0.209151	0.418303	1.25491
3	2.1563	Cattle	Faeces	C1	0.333333	0.5	0.1262	0.00941609	0.0188322	0.0564965
4	2.1544	Cattle	Faeces	C1	0.333333	0.5	0.1028	0.00785214	0.0157043	0.0471128
4	2.1576	Cattle	Faeces	C1	0.333333	0.5	0.1358	0.0116693	0.0233385	0.0700156
4	2.1592	Cattle	Faeces	C1	0.333333	0.5	0.1729	0.0162903	0.0325805	0.0977415
4	2.1607	Cattle	Faeces	C1	0.333333	0.5	0.2012	0.0200527	0.0401054	0.120316
4	2.1619	Cattle	Faeces	C1	0.333333	0.5	0.1088	0.00852544	0.0170509	0.0511526
4	B5C	Cattle	Faeces	C2	0.333333	0.5	0.1762	0.0167183	0.0334365	0.10031
4	B8C	Cattle	Faeces	C2	0.333333	0.5	0.1914	0.0187261	0.0374523	0.112357
4	2.1551	Cattle	Faeces	C1	0.333333	0.5	0.1089	0.00853674	0.0170735	0.0512204
4	2.1578	Cattle	Faeces	C1	0.333333	0.5	0.1091	0.00855935	0.0171187	0.0513561
4	2.1595	Cattle	Faeces	C1	0.333333	0.5	0.4003	0.0532071	0.106414	0.319242
4	2.1613	Cattle	Faeces	C1	0.333333	0.5	0.2296	0.0240423	0.0480847	0.144254
4	B3C	Cattle	Faeces	C2	0.333333	0.5	0.245	0.0262985	0.0525971	0.157791
4	B6C	Cattle	Faeces	C2	0.333333	0.5	0.1712	0.0160708	0.0321417	0.0964251
4	B9CA	Cattle	Faeces	C2	0.333333	0.5	0.9851	0.310834	0.621667	1.865
4	B11C	Cattle	Faeces	C2	0.333333	0.5	0.1686	0.0157367	0.0314735	0.0944204
4	2.1561	Cattle	Faeces	C1	0.333333	0.5	0.151	0.0135203	0.0270406	0.0811218
4	2.159	Cattle	Faeces	C1	0.333333	0.5	0.1743	0.0164715	0.032943	0.098829
4	2.1602	Cattle	Faeces	C1	0.333333	0.5	0.3026	0.0353517	0.0707034	0.21211
4	2.1618	Cattle	Faeces	C1	0.333333	0.5	0.1978	0.0195896	0.0391792	0.117538
4	B4C	Cattle	Faeces	C2	0.333333	0.5	0.1033	0.00790789	0.0158158	0.0474473
4	B7C	Cattle	Faeces	C2	0.333333	0.5	0.5145	0.0790353	0.158071	0.474212
4	B10C	Cattle	Faeces	C2	0.333333	0.5	0.1037	0.00795254	0.0159051	0.0477152
5	11B	Cattle	Faeces	C1	0.333333	0.5	0.1598	0.0134573	0.0269146	0.0807439
5	B14CA	Cattle	Faeces	C2	0.333333	0.5	0.1588	0.0133404	0.0266807	0.0800422
5	B23C	Cattle	Faeces	C2	0.333333	0.5	0.0926	0.00625107	0.0125021	0.0375064
5	19B	Cattle	Faeces	C1	0.333333	0.5	0.5399	0.0813236	0.162647	0.487942
5	B22C	Cattle	Faeces	C2	0.333333	0.5	0.4245	0.0550985	0.110197	0.330591
5	B19CA	Cattle	Faeces	C2	0.333333	0.5	0.5455	0.0827552	0.16551	0.496531
5	B28CA	Cattle	Faeces	C2	0.333333	0.5	0.394	0.0491029	0.0982058	0.294617
5	B12C	Cattle	Faeces	C2	0.333333	0.5	0.0757	0.00466076	0.00932153	0.0279646
5	B15CA	Cattle	Faeces	C2	0.333333	0.5	0.6999	0.129456	0.258912	0.776735
5	B24CA	Cattle	Faeces	C2	0.333333	0.5	0.1503	0.0123578	0.0247157	0.0741471
5	B20CA	Cattle	Faeces	C2	0.333333	0.5	0.1521	0.0125642	0.0251284	0.0753851
5	B17C	Cattle	Faeces	C2	0.333333	0.5	0.1481	0.0121069	0.0242139	0.0726416
5	B26CA	Cattle	Faeces	C2	0.333333	0.5	0.9231	0.232678	0.465357	1.39607
5	B29CA	Cattle	Faeces	C2	0.333333	0.5	0.1371	0.0108734	0.0217467	0.0652402
5	1522	Cattle	Faeces	C1	0.333333	0.5	0.3396	0.0392574	0.0785147	0.235544
5	B13C	Cattle	Faeces	C2	0.333333	0.5	0.382	0.0468401	0.0936802	0.281041
5	B16C	Cattle	Faeces	C2	0.333333	0.5	0.4586	0.0622384	0.124477	0.37343
5	B25CA	Cattle	Faeces	C2	0.333333	0.5	0.6831	0.12361	0.24722	0.741661
5	B21HE	Cattle	Faeces	C2	0.333333	0.5	0.8219	0.179125	0.35825	1.07475
5	B18C	Cattle	Faeces	C2	0.333333	0.5	0.2686	0.0279018	0.0558036	0.167411
5	B27CA	Cattle	Faeces	C2	0.333333	0.5	0.7736	0.157806	0.315612	0.946836
5	B30C	Cattle	Faeces	C2	0.333333	0.5	0.3041	0.0333781	0.0667561	0.200268
6	1533	Cattle	Faeces	C1	0.333333	0.5	0.2037	0.0160746	0.0321492	0.0964476
6	1540	Cattle	Faeces	C1	0.333333	0.5	0.1099	0.00718556	0.0143711	0.0431134
6	1534	Cattle	Faeces	C1	0.333333	0.5	0.5142	0.064726	0.129452	0.388356
6	1541	Cattle	Faeces	C1	0.333333	0.5	0.1719	0.0127874	0.0255748	0.0767244
6	1538	Cattle	Faeces	C1	0.333333	0.5	0.1716	0.0127577	0.0255154	0.0765463
6	1563X	Cattle	Faeces	C1	0.333333	0.5	0.2015	0.0158382	0.0316763	0.0950289
8	AW525 26/04	Sheep	Faeces	S1	0.4	0.5	0.0505	0.00107942	0.00215883	0.00539708
8	BW123 05/04	Sheep	Faeces	S1	0.4	0.5	0.0505	0.00107942	0.00215883	0.00539708
8	BR596 04/04	Sheep	Faeces	S1	0.4	0.5	0.0544	0.00150896	0.00301793	0.00754482
8	CY109 28/04	Sheep	Faeces	S1	0.4	0.5	0.052	0.00124432	0.00248863	0.00622158
8	BR502 26/04	Sheep	Faeces	S1	0.4	0.5	0.0472	0.000718049	0.0014361	0.00359024
8	CO118 30/04	Sheep	Faeces	S1	0.4	0.5	0.0495	0.000969703	0.00193941	0.00484852
8	BL541 08/04	Sheep	Faeces	S1	0.4	0.5	0.0473	0.00072897	0.00145794	0.00364485
8	BO550 15/04	Sheep	Faeces	S1	0.4	0.5	0.0473	0.00072897	0.00145794	0.00364485
8	BG188 30/04	Sheep	Faeces	S1	0.4	0.5	0.0498	0.0010026	0.0020052	0.00501299
8	BO531 27/04	Sheep	Faeces	S1	0.4	0.5	0.0481	0.000816407	0.00163281	0.00408203
8	BW501 20/04	Sheep	Faeces	S1	0.4	0.5	0.0525	0.00129937	0.00259874	0.00649684
8	CR021 10/04	Sheep	Faeces	S1	0.4	0.5	0.0483	0.000838284	0.00167657	0.00419142
8	BG596 04/04	Sheep	Faeces	S1	0.4	0.5	0.0483	0.000838284	0.00167657	0.00419142
8	BR582 09/04	Sheep	Faeces	S1	0.4	0.5	0.0493	0.000947782	0.00189556	0.00473891
8	C0250 06/04	Sheep	Faeces	S1	0.4	0.5	0.0487	0.000882062	0.00176412	0.00441031
8	CO250 02/05	Sheep	Faeces	S1	0.4	0.5	0.0473	0.00072897	0.00145794	0.00364485
8	CR149 06/04	Sheep	Faeces	S1	0.4	0.5	0.0519	0.00123331	0.00246662	0.00616655
8	AW043 01/05	Sheep	Faeces	S1	0.4	0.5	0.0489	0.000903961	0.00180792	0.00451981
8	BW115 09/04	Sheep	Faeces	S1	0.4	0.5	0.0482	0.000827345	0.00165469	0.00413672
8	BL115 02/04	Sheep	Faeces	S1	0.4	0.5	0.0496	0.000980667	0.00196133	0.00490333
8	CR013 17/04	Sheep	Faeces	S1	0.4	0.5	0.0483	0.000838284	0.00167657	0.00419142
8	BG154 03/05	Sheep	Faeces	S1	0.4	0.5	0.0485	0.000860169	0.00172034	0.00430085
8	CW002 04/04	Sheep	Faeces	S1	0.4	0.5	0.0482	0.000827345	0.00165469	0.00413672
8	BL541 02/05	Sheep	Faeces	S1	0.4	0.5	0.0482	0.000827345	0.00165469	0.00413672
8	BW603 07/04	Sheep	Faeces	S1	0.4	0.5	0.047	0.000696212	0.00139242	0.00348106
8	BL538 21/04	Sheep	Faeces	S1	0.4	0.5	0.0479	0.000794536	0.00158907	0.00397268
8	CW040 02/04	Sheep	Faeces	S1	0.4	0.5	0.0528	0.00133242	0.00266484	0.00666211
8	BO105 08/04	Sheep	Faeces	S1	0.4	0.5	0.0466	0.000652561	0.00130512	0.00326281
8	CR071 26/04	Sheep	Faeces	S1	0.4	0.5	0.0469	0.000685296	0.00137059	0.00342648
8	BR565 06/04	Sheep	Faeces	S1	0.4	0.5	0.0501	0.00103551	0.00207102	0.00517755
8	BL057 12/04	Sheep	Faeces	S1	0.4	0.5	0.0467	0.000663471	0.00132694	0.00331736
8	CY050 02/05	Sheep	Faeces	S1	0.4	0.5	0.0466	0.000652561	0.00130512	0.00326281
8	BY510 26/04	Sheep	Faeces	S1	0.4	0.5	0.0481	0.000816407	0.00163281	0.00408203
8	BG054 09/04	Sheep	Faeces	S1	0.4	0.5	0.0483	0.000838284	0.00167657	0.00419142
8	CO562 07/04	Sheep	Faeces	S1	0.4	0.5	0.0449	0.000467396	0.000934791	0.00233698
8	BO540 01/05	Sheep	Faeces	S1	0.4	0.5	0.0467	0.000663471	0.00132694	0.00331736
8	CY082 01/05	Sheep	Faeces	S1	0.4	0.5	0.047	0.000696212	0.00139242	0.00348106
8	CR013 08/04	Sheep	Faeces	S1	0.4	0.5	0.0485	0.000860169	0.00172034	0.00430085
8	BG594 02/05	Sheep	Faeces	S1	0.4	0.5	0.0465	0.000641653	0.00128331	0.00320827
8	CR071 04/04	Sheep	Faeces	S1	0.4	0.5	0.0474	0.000739893	0.00147979	0.00369947
8	BO531 08/04	Sheep	Faeces	S1	0.4	0.5	0.0482	0.000827345	0.00165469	0.00413672
8	BR123 01/05	Sheep	Faeces	S1	0.4	0.5	0.0448	0.000456522	0.000913044	0.00228261
8	BW123 01/05	Sheep	Faeces	S1	0.4	0.5	0.0467	0.000663471	0.00132694	0.00331736
8	AW043 28/04	Sheep	Faeces	S1	0.4	0.5	0.0501	0.00103551	0.00207102	0.00517755
8	BW602 01/05	Sheep	Faeces	S1	0.4	0.5	0.0472	0.000718049	0.0014361	0.00359024
8	BL226 30/04	Sheep	Faeces	S1	0.4	0.5	0.0471	0.000707129	0.00141426	0.00353565
8	BR596 01/05	Sheep	Faeces	S1	0.4	0.5	0.0508	0.00111236	0.00222473	0.00556182
8	CY013 02/05	Sheep	Faeces	S1	0.4	0.5	0.0465	0.000641653	0.00128331	0.00320827
8	BL134 28/04	Sheep	Faeces	S1	0.4	0.5	0.0495	0.000969703	0.00193941	0.00484852
8	BO105 01/05	Sheep	Faeces	S1	0.4	0.5	0.0482	0.000827345	0.00165469	0.00413672
8	CR021 02/04	Sheep	Faeces	S1	0.4	0.5	0.0503	0.00105746	0.00211492	0.0052873
8	BW501 09/04	Sheep	Faeces	S1	0.4	0.5	0.0476	0.000761745	0.00152349	0.00380872
8	BW603 30/04	Sheep	Faeces	S1	0.4	0.5	0.0479	0.000794536	0.00158907	0.00397268
8	BG154 26/04	Sheep	Faeces	S1	0.4	0.5	0.0484	0.000849226	0.00169845	0.00424613
8	CO197 02/05	Sheep	Faeces	S1	0.4	0.5	0.0472	0.000718049	0.0014361	0.00359024
8	BW604 09/04	Sheep	Faeces	S1	0.4	0.5	0.0457	0.000554461	0.00110892	0.0027723
8	BR123 04/04	Sheep	Faeces	S1	0.4	0.5	0.0488	0.000893011	0.00178602	0.00446505
8	BR582 01/05	Sheep	Faeces	S1	0.4	0.5	0.0509	0.00112335	0.0022467	0.00561675
8	CO250 11/04	Sheep	Faeces	S1	0.4	0.5	0.0492	0.000936824	0.00187365	0.00468412
8	BL538 01/05	Sheep	Faeces	S1	0.4	0.5	0.0492	0.000936824	0.00187365	0.00468412
8	BR502 07/04	Sheep	Faeces	S1	0.4	0.5	0.0488	0.000893011	0.00178602	0.00446505
8	CY072 26/04	Sheep	Faeces	S1	0.4	0.5	0.0488	0.000893011	0.00178602	0.00446505
8	BL543 03/05	Sheep	Faeces	S1	0.4	0.5	0.0512	0.00115632	0.00231264	0.0057816
8	CW002 26/04	Sheep	Faeces	S1	0.4	0.5	0.0485	0.000860169	0.00172034	0.00430085
8	BG594 27/04	Sheep	Faeces	S1	0.4	0.5	0.0495	0.000969703	0.00193941	0.00484852
8	BL115 01/05	Sheep	Faeces	S1	0.4	0.5	0.0468	0.000674383	0.00134877	0.00337191
8	CY013 07/04	Sheep	Faeces	S1	0.4	0.5	0.0504	0.00106844	0.00213687	0.00534219
8	BY510 04/04	Sheep	Faeces	S1	0.4	0.5	0.0542	0.00148687	0.00297374	0.00743436
8	BG596 30/04	Sheep	Faeces	S1	0.4	0.5	0.0491	0.000925868	0.00185174	0.00462934
8	BW602 08/04	Sheep	Faeces	S1	0.4	0.5	0.049	0.000914914	0.00182983	0.00457457
8	BR565 21/04	Sheep	Faeces	S1	0.4	0.5	0.0483	0.000838284	0.00167657	0.00419142
8	AW525 11/04	Sheep	Faeces	S1	0.4	0.5	0.0477	0.000772673	0.00154535	0.00386337
8	BL543 06/04	Sheep	Faeces	S1	0.4	0.5	0.0517	0.0012113	0.00242261	0.00605652
8	CY072 04/04	Sheep	Faeces	S1	0.4	0.5	0.0526	0.00131038	0.00262077	0.00655192
8	BG054 30/04	Sheep	Faeces	S1	0.4	0.5	0.0497	0.000991632	0.00198326	0.00495816
8	CY050 04/04	Sheep	Faeces	S1	0.4	0.5	0.0512	0.00115632	0.00231264	0.0057816
8	BW115 02/05	Sheep	Faeces	S1	0.4	0.5	0.0499	0.00101357	0.00202713	0.00506784
8	CY082 04/04	Sheep	Faeces	S1	0.4	0.5	0.0504	0.00106844	0.00213687	0.00534219
8	BO550 06/04	Sheep	Faeces	S1	0.4	0.5	0.0486	0.000871115	0.00174223	0.00435557
8	CR149 26/04	Sheep	Faeces	S1	0.4	0.5	0.0459	0.000576247	0.00115249	0.00288124
8	BL226 06/04	Sheep	Faeces	S1	0.4	0.5	0.0505	0.00107942	0.00215883	0.00539708
8	CY082 20/04	Sheep	Faeces	S1	0.4	0.5	0.0486	0.000871115	0.00174223	0.00435557
8	CO562 30/04	Sheep	Faeces	S1	0.4	0.5	0.0485	0.000860169	0.00172034	0.00430085
8	BO540 04/04	Sheep	Faeces	S1	0.4	0.5	0.0492	0.000936824	0.00187365	0.00468412
8	CO197 09/04	Sheep	Faeces	S1	0.4	0.5	0.0494	0.000958742	0.00191748	0.00479371
8	BG188 06/04	Sheep	Faeces	S1	0.4	0.5	0.0485	0.000860169	0.00172034	0.00430085
8	CW040 03/05	Sheep	Faeces	S1	0.4	0.5	0.0473	0.00072897	0.00145794	0.00364485
8	BL057 03/05	Sheep	Faeces	S1	0.4	0.5	0.0486	0.000871115	0.00174223	0.00435557
10	14/2	Sheep	Faeces	S2	0.4	0.5	0.0611	0.0028928	0.00578561	0.014464
10	12/2	Sheep	Faeces	S2	0.4	0.5	0.0601	0.00281066	0.00562131	0.0140533
10	8/2	Sheep	Faeces	S2	0.4	0.5	0.055	0.00239553	0.00479107	0.0119777
10	4/2	Sheep	Faeces	S2	0.4	0.5	0.0678	0.00344923	0.00689847	0.0172462
10	19/2	Sheep	Faeces	S2	0.4	0.5	0.0888	0.0052563	0.0105126	0.0262815
10	16/1	Sheep	Faeces	S2	0.4	0.5	0.0602	0.00281886	0.00563772	0.0140943
10	46/2	Sheep	Faeces	S2	0.4	0.5	0.0516	0.0021225	0.00424501	0.0106125
10	31/1a	Sheep	Faeces	S2	0.4	0.5	0.0635	0.00309093	0.00618185	0.0154546
10	29/2b	Sheep	Faeces	S2	0.4	0.5	0.0642	0.00314897	0.00629793	0.0157448
10	17/2b	Sheep	Faeces	S2	0.4	0.5	0.0585	0.00267972	0.00535945	0.0133986
10	20/2	Sheep	Faeces	S2	0.4	0.5	0.1044	0.00665588	0.0133118	0.0332794
10	24/2b	Sheep	Faeces	S2	0.4	0.5	0.0496	0.00196337	0.00392674	0.00981685
10	40/2b	Sheep	Faeces	S2	0.4	0.5	0.0475	0.00179751	0.00359502	0.00898754
10	50/1	Sheep	Faeces	S2	0.4	0.5	0.0497	0.0019713	0.0039426	0.0098565
10	45/1	Sheep	Faeces	S2	0.4	0.5	0.048	0.00183688	0.00367376	0.00918441
10	39/1	Sheep	Faeces	S2	0.4	0.5	0.0496	0.00196337	0.00392674	0.00981685
10	36/1	Sheep	Faeces	S2	0.4	0.5	0.0479	0.001829	0.003658	0.00914501
10	34/1	Sheep	Faeces	S2	0.4	0.5	0.0507	0.00205076	0.00410151	0.0102538
10	32/1	Sheep	Faeces	S2	0.4	0.5	0.0512	0.00209059	0.00418118	0.0104529
10	23/1	Sheep	Faeces	S2	0.4	0.5	0.0508	0.00205872	0.00411743	0.0102936
10	11/1	Sheep	Faeces	S2	0.4	0.5	0.0818	0.0046438	0.00928761	0.023219
10	5/1	Sheep	Faeces	S2	0.4	0.5	0.0801	0.00449655	0.0089931	0.0224828
10	1/1	Sheep	Faeces	S2	0.4	0.5	0.0896	0.00532692	0.0106538	0.0266346
10	2/1	Sheep	Faeces	S2	0.4	0.5	0.0905	0.00540652	0.010813	0.0270326
10	3/1	Sheep	Faeces	S2	0.4	0.5	0.0513	0.00209856	0.00419713	0.0104928
10	6/1	Sheep	Faeces	S2	0.4	0.5	0.0588	0.00270423	0.00540845	0.0135211
10	7/1	Sheep	Faeces	S2	0.4	0.5	0.057	0.00255755	0.0051151	0.0127877
10	9/2	Sheep	Faeces	S2	0.4	0.5	0.0609	0.00287635	0.00575271	0.0143818
10	10/2	Sheep	Faeces	S2	0.4	0.5	0.0857	0.00498384	0.00996768	0.0249192
10	13/1	Sheep	Faeces	S2	0.4	0.5	0.1052	0.00672891	0.0134578	0.0336445
10	15/2	Sheep	Faeces	S2	0.4	0.5	0.0697	0.00360888	0.00721777	0.0180444
10	16/1	Sheep	Faeces	S2	0.4	0.5	0.0978	0.00605802	0.012116	0.0302901
10	17/1	Sheep	Faeces	S2	0.4	0.5	0.0502	0.00201099	0.00402199	0.010055
10	18/1	Sheep	Faeces	S2	0.4	0.5	0.0644	0.00316557	0.00633114	0.0158279
10	22/1	Sheep	Faeces	S2	0.4	0.5	0.1036	0.00658297	0.0131659	0.0329148
10	30/1	Sheep	Faeces	S2	0.4	0.5	0.048	0.00183688	0.00367376	0.00918441
10	33/2	Sheep	Faeces	S2	0.4	0.5	0.0486	0.00188423	0.00376846	0.00942114
10	37/1	Sheep	Faeces	S2	0.4	0.5	0.0477	0.00181325	0.0036265	0.00906624
10	43/1	Sheep	Faeces	S2	0.4	0.5	0.0486	0.00188423	0.00376846	0.00942114
10	47/1	Sheep	Faeces	S2	0.4	0.5	0.0528	0.00221852	0.00443703	0.0110926
10	48/2	Sheep	Faeces	S2	0.4	0.5	0.048	0.00183688	0.00367376	0.00918441
10	51/1	Sheep	Faeces	S2	0.4	0.5	0.0565	0.00251695	0.0050339	0.0125848
9	a9.4	Deer	Faeces	D1	0.4	0.5	0.0911	0.00554657	0.0110931	0.0277329
9	a4.2	Deer	Faeces	D1	0.4	0.5	0.0621	0.0024221	0.0048442	0.0121105
9	a2.15	Deer	Faeces	D1	0.4	0.5	0.0926	0.00571148	0.011423	0.0285574
9	r1.15	Deer	Faeces	D1	0.4	0.5	0.0492	0.00106712	0.00213425	0.00533562
9	r4.20	Deer	Faeces	D1	0.4	0.5	0.0696	0.00321902	0.00643805	0.0160951
9	s10.9	Deer	Faeces	D1	0.4	0.5	0.0597	0.00216859	0.00433718	0.010843
9	s1.11	Deer	Faeces	D1	0.4	0.5	0.049	0.00104625	0.0020925	0.00523124
9	r4.23	Deer	Faeces	D1	0.4	0.5	0.0518	0.00133882	0.00267763	0.00669408
9	a1.20	Deer	Faeces	D1	0.4	0.5	0.0792	0.00425012	0.00850025	0.0212506
9	a3.16	Deer	Faeces	D1	0.4	0.5	0.0598	0.00217914	0.00435828	0.0108957
9	r1.16	Deer	Faeces	D1	0.4	0.5	0.0589	0.00208424	0.00416849	0.0104212
9	r1.8	Deer	Faeces	D1	0.4	0.5	0.0495	0.00109844	0.00219689	0.00549221
9	s3.15	Deer	Faeces	D1	0.4	0.5	0.0653	0.00276123	0.00552246	0.0138062
9	s6.11	Deer	Faeces	D1	0.4	0.5	0.0531	0.0014749	0.0029498	0.0073745
9	a2.5	Deer	Faeces	D1	0.4	0.5	0.0785	0.0041745	0.00834901	0.0208725
9	a8.1	Deer	Faeces	D1	0.4	0.5	0.1136	0.00805698	0.016114	0.0402849
9	a2.3	Deer	Faeces	D1	0.4	0.5	0.076	0.003905	0.00781	0.019525
9	r5.8	Deer	Faeces	D1	0.4	0.5	0.0566	0.00184216	0.00368432	0.00921079
9	r7.6	Deer	Faeces	D1	0.4	0.5	0.0608	0.0022847	0.00456939	0.0114235
9	s1.40	Deer	Faeces	D1	0.4	0.5	0.0618	0.00239037	0.00478075	0.0119519
9	s1.28	Deer	Faeces	D1	0.4	0.5	0.0509	0.0012447	0.0024894	0.0062235
9	a9.5	Deer	Faeces	D1	0.4	0.5	0.0561	0.00178961	0.00357922	0.00894805
9	a4.16	Deer	Faeces	D1	0.4	0.5	0.0862	0.00501021	0.0100204	0.0250511
9	a9.9	Deer	Faeces	D1	0.4	0.5	0.0562	0.00180012	0.00360024	0.00900059
9	r7.20	Deer	Faeces	D1	0.4	0.5	0.0514	0.00129698	0.00259395	0.00648489
9	r5.3	Deer	Faeces	D1	0.4	0.5	0.0533	0.00149585	0.0029917	0.00747926
9	s1.32	Deer	Faeces	D1	0.4	0.5	0.0501	0.0011611	0.00232221	0.00580552
9	s10.10	Deer	Faeces	D1	0.4	0.5	0.0498	0.00112977	0.00225954	0.00564885
9	r6.29	Deer	Faeces	D1	0.4	0.5	0.0525	0.00141207	0.00282414	0.00706036
9	a4.19	Deer	Faeces	D1	0.4	0.5	0.0959	0.00607549	0.012151	0.0303775
9	a2.1	Deer	Faeces	D1	0.4	0.5	0.0512	0.00127606	0.00255213	0.00638032
9	r3.7	Deer	Faeces	D1	0.4	0.5	0.0496	0.00110888	0.00221777	0.00554442
9	s2.33	Deer	Faeces	D1	0.4	0.5	0.054	0.00156921	0.00313843	0.00784607
9	s9.6	Deer	Faeces	D1	0.4	0.5	0.0594	0.00213695	0.0042739	0.0106848
9	s10.2	Deer	Faeces	D1	0.4	0.5	0.0503	0.001182	0.00236399	0.00590999
9	r1.5	Deer	Faeces	D1	0.4	0.5	0.0525	0.00141207	0.00282414	0.00706036
9	a0.17	Deer	Faeces	D1	0.4	0.5	0.0596	0.00215804	0.00431609	0.0107902
9	a3.20	Deer	Faeces	D1	0.4	0.5	0.0546	0.00163214	0.00326427	0.00816068
9	r8.24	Deer	Faeces	D1	0.4	0.5	0.0519	0.00134928	0.00269856	0.00674639
9	s6.24	Deer	Faeces	D1	0.4	0.5	0.0486	0.00100451	0.00200902	0.00502254
9	s8.12	Deer	Faeces	D1	0.4	0.5	0.0629	0.00250676	0.00501353	0.0125338
9	s0.1	Deer	Faeces	D1	0.4	0.5	0.0582	0.0020105	0.004021	0.0100525
9	a3.31	Deer	Faeces	D1	0.4	0.5	0.0625	0.00246442	0.00492885	0.0123221
9	a2.18	Deer	Faeces	D1	0.4	0.5	0.0524	0.0014016	0.00280321	0.00700802
9	r6.15	Deer	Faeces	D1	0.4	0.5	0.0482	0.00096278	0.00192556	0.0048139
9	r2.35	Deer	Faeces	D1	0.4	0.5	0.0506	0.00121334	0.00242669	0.00606672
9	s8.33	Deer	Faeces	D1	0.4	0.5	0.0559	0.0017686	0.0035372	0.008843
9	s8.16	Deer	Faeces	D1	0.4	0.5	0.0536	0.00152729	0.00305457	0.00763643
9	r2.28	Deer	Faeces	D1	0.4	0.5	0.0498	0.00112977	0.00225954	0.00564885
9	a8.7	Deer	Faeces	D1	0.4	0.5	0.0662	0.00285685	0.0057137	0.0142842
9	a10.6	Deer	Faeces	D1	0.4	0.5	0.0702	0.0032831	0.00656619	0.0164155
9	r3.20	Deer	Faeces	D1	0.4	0.5	0.0507	0.0012238	0.00244759	0.00611898
9	r0.12	Deer	Faeces	D1	0.4	0.5	0.0496	0.00110888	0.00221777	0.00554442
9	s6.1	Deer	Faeces	D1	0.4	0.5	0.0524	0.0014016	0.00280321	0.00700802
9	s5.14	Deer	Faeces	D1	0.4	0.5	0.0593	0.00212641	0.00425282	0.010632
9	r3.5	Deer	Faeces	D1	0.4	0.5	0.0516	0.00131789	0.00263579	0.00658947
9	a0.4	Deer	Faeces	D1	0.4	0.5	0.0664	0.00287811	0.00575622	0.0143906
9	a6.10	Deer	Faeces	D1	0.4	0.5	0.0529	0.00145395	0.00290791	0.00726977
9	a0.24	Deer	Faeces	D1	0.4	0.5	0.0747	0.0037652	0.0075304	0.018826
9	r1.19	Deer	Faeces	D1	0.4	0.5	0.0491	0.00105669	0.00211337	0.00528343
9	r3.9	Deer	Faeces	D1	0.4	0.5	0.0502	0.00117155	0.0023431	0.00585775
9	s9.10	Deer	Faeces	D1	0.4	0.5	0.054	0.00156921	0.00313843	0.00784607
9	s2.17	Deer	Faeces	D1	0.4	0.5	0.0509	0.0012447	0.0024894	0.0062235
9	s9.1	Deer	Faeces	D1	0.4	0.5	0.0536	0.00152729	0.00305457	0.00763643
9	s8.4	Deer	Faeces	D1	0.4	0.5	0.0733	0.00361492	0.00722983	0.0180746
9	r4.18	Deer	Faeces	D1	0.4	0.5	0.0617	0.0023798	0.0047596	0.011899
9	a9.8	Deer	Faeces	D1	0.4	0.5	0.0563	0.00181063	0.00362125	0.00905313
9	r5.9	Deer	Faeces	D1	0.4	0.5	0.055	0.0016741	0.00334821	0.00837052
9	r2.1	Deer	Faeces	D1	0.4	0.5	0.0509	0.0012447	0.0024894	0.0062235
9	s9.12	Deer	Faeces	D1	0.4	0.5	0.0545	0.00162165	0.00324329	0.00810823
9	s2.22	Deer	Faeces	D1	0.4	0.5	0.061	0.00230582	0.00461165	0.0115291
9	s8.30	Deer	Faeces	D1	0.4	0.5	0.0625	0.00246442	0.00492885	0.0123221
9	a3.21	Deer	Faeces	D1	0.4	0.5	0.0583	0.00202103	0.00404206	0.0101052
9	a3.30	Deer	Faeces	D1	0.4	0.5	0.0558	0.0017581	0.00351619	0.00879048
9	a3.18	Deer	Faeces	D1	0.4	0.5	0.0673	0.00297386	0.00594771	0.0148693
9	r6.18	Deer	Faeces	D1	0.4	0.5	0.063	0.00251735	0.0050347	0.0125868
9	r7.12	Deer	Faeces	D1	0.4	0.5	0.0563	0.00181063	0.00362125	0.00905313
9	s6.29	Deer	Faeces	D1	0.4	0.5	0.051	0.00125515	0.00251031	0.00627577
9	s3.3	Deer	Faeces	D1	0.4	0.5	0.0533	0.00149585	0.0029917	0.00747926
9	r7.39	Deer	Faeces	D1	0.4	0.5	0.0593	0.00212641	0.00425282	0.010632
9	s8.15	Deer	Faeces	D1	0.4	0.5	0.059	0.00209478	0.00418956	0.0104739
9	a3.39	Deer	Faeces	D1	0.4	0.5	0.0626	0.00247501	0.00495001	0.012375
9	a6.6	Deer	Faeces	D1	0.4	0.5	0.063	0.00251735	0.0050347	0.0125868
9	r0.15	Deer	Faeces	D1	0.4	0.5	0.1009	0.00663022	0.0132604	0.0331511
9	r4.4	Deer	Faeces	D1	0.4	0.5	0.0489	0.00103581	0.00207162	0.00517906
9	s9.11	Deer	Faeces	D1	0.4	0.5	0.0479	0.000931491	0.00186298	0.00465745
9	s2.15	Deer	Faeces	D1	0.4	0.5	0.0658	0.00281434	0.00562868	0.0140717
9	s2.36	Deer	Faeces	D1	0.4	0.5	0.054	0.00156921	0.00313843	0.00784607
P10	r0.15	Deer	Faeces	D1	0.4	0.5	0.1	0.00625638	0.0125128	0.0312819
P10	a4.16	Deer	Faeces	D1	0.4	0.5	0.0766	0.00419526	0.00839053	0.0209763
P10	a2.15	Deer	Faeces	D1	0.4	0.5	0.1122	0.00737306	0.0147461	0.0368653
P10	a9.4	Deer	Faeces	D1	0.4	0.5	0.115	0.0076333	0.0152666	0.0381665
P10	a0.24	Deer	Faeces	D1	0.4	0.5	0.0831	0.00475681	0.00951361	0.023784
P10	a9.8	Deer	Faeces	D1	0.4	0.5	0.0528	0.00221852	0.00443703	0.0110926
P10	a7.12	Deer	Faeces	D1	0.4	0.5	0.0532	0.00225061	0.00450121	0.011253
P10	a10.6	Deer	Faeces	D1	0.4	0.5	0.066	0.00329873	0.00659746	0.0164937
P10	a10.4	Deer	Faeces	D1	0.4	0.5	0.0577	0.00261449	0.00522899	0.0130725
P10	a0.7	Deer	Faeces	D1	0.4	0.5	0.0585	0.00267972	0.00535945	0.0133986
P10	a2.27	Deer	Faeces	D1	0.4	0.5	0.0582	0.00265524	0.00531049	0.0132762
P10	a4.6	Deer	Faeces	D1	0.4	0.5	0.0494	0.00194752	0.00389504	0.00973759
P10	a9.9	Deer	Faeces	D1	0.4	0.5	0.0585	0.00267972	0.00535945	0.0133986
P10	a10.18	Deer	Faeces	D1	0.4	0.5	0.0754	0.00409255	0.00818511	0.0204628
P10	a5.7	Deer	Faeces	D1	0.4	0.5	0.0773	0.00425532	0.00851063	0.0212766
P10	a2.2	Deer	Faeces	D1	0.4	0.5	0.1621	0.0122274	0.0244548	0.0611371
P10	a6.2	Deer	Faeces	D1	0.4	0.5	0.0645	0.00317388	0.00634775	0.0158694
P10	r0.12	Deer	Faeces	D1	0.4	0.5	0.048	0.00183688	0.00367376	0.00918441
P10	r1.8	Deer	Faeces	D1	0.4	0.5	0.047	0.00175821	0.00351642	0.00879104
P10	r1.16	Deer	Faeces	D1	0.4	0.5	0.0584	0.00267156	0.00534312	0.0133578
P10	r5.9	Deer	Faeces	D1	0.4	0.5	0.0551	0.00240361	0.00480722	0.0120181
P10	r5.8	Deer	Faeces	D1	0.4	0.5	0.0581	0.00264709	0.00529418	0.0132354
P10	r5.3	Deer	Faeces	D1	0.4	0.5	0.0489	0.00190794	0.00381588	0.0095397
P10	r3.5	Deer	Faeces	D1	0.4	0.5	0.0527	0.0022105	0.004421	0.0110525
P10	r6.15	Deer	Faeces	D1	0.4	0.5	0.0593	0.00274511	0.00549022	0.0137256
P10	r4.23	Deer	Faeces	D1	0.4	0.5	0.0524	0.00218647	0.00437294	0.0109323
P10	r2.35	Deer	Faeces	D1	0.4	0.5	0.0546	0.00236325	0.00472651	0.0118163
P10	r4.20	Deer	Faeces	D1	0.4	0.5	0.0729	0.00387956	0.00775911	0.0193978
P10	r8.24	Deer	Faeces	D1	0.4	0.5	0.0507	0.00205076	0.00410151	0.0102538
P10	s2.15	Deer	Faeces	D1	0.4	0.5	0.0576	0.00260635	0.0052127	0.0130318
P10	s2.17	Deer	Faeces	D1	0.4	0.5	0.0482	0.00185265	0.0037053	0.00926326
P10	s10.2	Deer	Faeces	D1	0.4	0.5	0.0499	0.00198717	0.00397434	0.00993584
P10	s8.12	Deer	Faeces	D1	0.4	0.5	0.0604	0.00283527	0.00567055	0.0141764
P10	s5.14	Deer	Faeces	D1	0.4	0.5	0.056	0.00247641	0.00495283	0.0123821
P10	a3.31	Deer	Faeces	D1	0.4	0.5	0.0617	0.00294221	0.00588441	0.014711
P10	a2.3	Deer	Faeces	D1	0.4	0.5	0.0814	0.0046091	0.00921821	0.0230455
P10	a3.21	Deer	Faeces	D1	0.4	0.5	0.0576	0.00260635	0.0052127	0.0130318
P10	a3.16	Deer	Faeces	D1	0.4	0.5	0.0523	0.00217846	0.00435693	0.0108923
P10	Roe deer	Deer	Blood	D2	1	0.2	0.2216	0.0186201	0.0931003	0.0931003
P10	CY002 16/8/12 P	Sheep	Blood	S1	1	0.2	0.048	0.00183688	0.00918441	0.00918441
P10	BG187 14/8/12 P	Sheep	Blood	S1	1	0.2	0.0457	0.00165639	0.00828193	0.00828193
P10	BY505 22/8/12 P	Sheep	Blood	S1	1	0.2	0.0691	0.00355838	0.0177919	0.0177919
P10	BO533 16/8/12 P	Sheep	Blood	S1	1	0.2	0.0567	0.00253318	0.0126659	0.0126659
P10	BR577 14/8/12 P	Sheep	Blood	S1	1	0.2	0.194	0.0155714	0.0778572	0.0778572
P10	AO536 14/8/12 P	Sheep	Blood	S1	1	0.2	0.7942	0.133817	0.669087	0.669087
P10	YG569 16/8/12 P	Sheep	Blood	S1	1	0.2	0.2146	0.017833	0.0891648	0.0891648
6	200484	Cattle	Blood	C3	1	0.2	0.2034	0.0160423	0.0802114	0.0802114
6	401841	Cattle	Blood	C3	1	0.2	0.1905	0.0146761	0.0733804	0.0733804
6	501814	Cattle	Blood	C3	1	0.2	0.2587	0.0224293	0.112146	0.112146
6	601780	Cattle	Blood	C3	1	0.2	0.1395	0.00972593	0.0486296	0.0486296
6	401547	Cattle	Blood	C3	1	0.2	0.1856	0.0141692	0.0708462	0.0708462
6	301854	Cattle	Blood	C3	1	0.2	0.1858	0.0141898	0.070949	0.070949
6	401897	Cattle	Blood	C3	1	0.2	0.1811	0.0137096	0.0685482	0.0685482
6	600481	Cattle	Blood	C3	1	0.2	0.1661	0.012218	0.06109	0.06109
6	601794	Cattle	Blood	C3	1	0.2	0.1541	0.0110695	0.0553474	0.0553474
6	500277	Cattle	Blood	C3	1	0.2	0.2663	0.0233756	0.116878	0.116878
6	400393	Cattle	Blood	C3	1	0.2	0.2094	0.0166935	0.0834675	0.0834675
6	500473	Cattle	Blood	C3	1	0.2	0.1142	0.00753913	0.0376957	0.0376957
6	601507	Cattle	Blood	C3	1	0.2	0.1857	0.0141795	0.0708976	0.0708976
6	701298	Cattle	Blood	C3	1	0.2	0.1717	0.0127676	0.063838	0.063838
6	2000046	Cattle	Blood	C3	1	0.2	0.2227	0.018173	0.0908648	0.0908648
6	201902	Cattle	Blood	C3	1	0.2	0.2635	0.023025	0.115125	0.115125
7	100090	Cattle	Blood	C3	1	0.2	0.1611	0.0106832	0.0534161	0.0534161
7	100405	Cattle	Blood	C3	1	0.2	0.202	0.0141503	0.0707516	0.0707516
7	300033	Cattle	Blood	C3	1	0.2	0.1381	0.0088678	0.044339	0.044339
7	401890	Cattle	Blood	C3	1	0.2	0.243	0.0179376	0.0896881	0.0896881
7	101908	Cattle	Blood	C3	1	0.2	0.2788	0.0215089	0.107545	0.107545
7	AV	Cattle	Blood	C3	1	0.2	0.148	0.00963737	0.0481869	0.0481869

## Sheet: Same day faecal + serum
Each row of the below chart refers to one animal (cattle) from which faecal and serum samples were taken on the same day.
Serum		Faecal
OD	Lactoferrin concentration µg/ml	OD	Lactoferrin concentration µg/ml
0.2034	0.0802114	0.1091	0.0445549
0.1905	0.0733804	0.4222	0.31269
0.2587	0.112146	0.1754	0.0903235
0.1395	0.0486296	0.3484	0.235781
0.1856	0.0708462	0.0871	0.0318555
0.1858	0.0950289	0.8649	1.06496
0.1811	0.0685482	0.5058	0.413404
0.1661	0.06109	0.0597	0.01588
0.1541	0.0553474	0.1004	0.0400077
0.2663	0.116878	0.082	0.0287953
0.2094	0.0834675	0.0765	0.0255376
0.1142	0.0376957	0.0586	0.0152644
0.1857	0.0708976	0.0982	0.0386425
0.1717	0.063838	0.568	0.49957
0.2227	0.0908648	0.0705	0.0220359
0.2635	0.115125	0.4373	0.329737
0.1611	0.0534161	0.1585	0.0754088
0.202	0.0707516	0.1405	0.0638544
0.1381	0.044339	0.0978	0.0378747
0.243	0.0896881	0.4289	0.320196
0.2788	0.107545	0.5566	0.452553

## Sheet: Blanks
The below table shows the optical densities of the TBST blanks used on each plate.
Plate no.	Blank optical density
1	0.0497
2	0.0503
3	0.0474
4	0.0481
5	0.0485
6	0.0481
7	0.0506
8	0.0489
9	0.0471
10	0.0467

## Sheet: Standards
This sheet shows the reference material concentrations and optical densities for each plate ran. From these values, for each plate, a calibration curve was generated. The values for the equation of this calibration curve are presented below.
				Curve equation: Y = Bottom + (X^Hillslope)*(Top - Bottom)/(X^Hillslope + IC50^Hillslope)
Plate no.	Standard concentration ug/ml	Optical density				Plate number
1	0.5	1.1889				1	2	3	4	5	6	7	8	9	10
1	0.25	0.9458		Curve component	Bottom	0.01770	0.02751	0.02911	0.02308	0.01392	-0.009901	-0.007631	0.04058	0.03897	0.02286
1	0.125	0.7292			Top	1.587	1.560	1.647	1.551	1.827	1.984	1.850	1.526	1.413	1.676
1	0.0625	0.4807			IC50	0.1597	0.1463	0.1738	0.1760	0.2312	0.2420	0.1558	0.1626	0.1375	0.1542
1	0.03125	0.3013			HillSlope	0.9267	0.9656	0.9438	0.9325	0.8567	0.7820	0.8595	0.9975	1.007	0.9414
1	0.015625	0.1672			logIC50	-0.7966	-0.8347	-0.7600	-0.7546	-0.6360	-0.6163	-0.8074	-0.7890	-0.8616	-0.8119
1	0.0078125	0.1178			Span	1.570	1.532	1.618	1.528	1.813	1.994	1.857	1.486	1.374	1.653
2	0.5	1.2073
2	0.25	0.9707
2	0.125	0.7521
2	0.0625	0.493
2	0.03125	0.3057
2	0.015625	0.1813
2	0.0078125	0.1181
3	0.5	1.2096
3	0.25	0.9809
3	0.125	0.7075
3	0.0625	0.4743
3	0.03125	0.3067
3	0.015625	0.17
3	0.0078125	0.1147
4	0.5	1.1325
4	0.25	0.9122
4	0.125	0.6588
4	0.0625	0.4573
4	0.03125	0.2712
4	0.015625	0.1624
4	0.0078125	0.1071
5	0.5	1.2125
5	0.25	0.9435
5	0.125	0.6905
5	0.0625	0.4697
5	0.03125	0.2798
5	0.015625	0.1754
5	0.0078125	0.1131
6	0.5	1.2648
6	0.25	0.9937
6	0.125	0.7378
6	0.0625	0.5104
6	0.03125	0.3199
6	0.015625	0.1942
6	0.0078125	0.1222
7	0.5	1.3599
7	0.25	1.0828
7	0.125	0.851
7	0.0625	0.5842
7	0.03125	0.3511
7	0.015625	0.211
7	0.0078125	0.1332
8	0.5	1.1621
8	0.25	0.9388
8	0.125	0.6841
8	0.0625	0.4614
8	0.03125	0.2788
8	0.015625	0.1634
8	0.0078125	0.1151
9	0.5	1.1235
9	0.25	0.9134
9	0.125	0.707
9	0.0625	0.4632
9	0.03125	0.2879
9	0.015625	0.1764
9	0.0078125	0.1139
10	0.5	1.2709
10	0.25	1.0183
10	0.125	0.7807
10	0.0625	0.5238
10	0.03125	0.3085
10	0.015625	0.1984
10	0.0078125	0.1194
